# Supplementary material for: Gut Digestive Function and Microbiome after Correction of Experimental Dysbiosis in Rats by Indigenous Bifidobacteria
Source: Microorganisms. 2021 Mar 4;9(3):522. doi: 10.3390/microorganisms9030522 (PMC8001560; doi:10.3390/microorganisms9030522)
Supplement: Supplementary file 1 [file microorganisms-09-00522-s001.zip]

Archive with 6 entries (5 files):
- Suppl. mater. 03-03-21/
- Suppl. mater. 03-03-21/Conditions-of-sequencing-_Supplem.-Materials_.doc
- Suppl. mater. 03-03-21/Detailed-results-of-sequencing-_OTU_all_-_Supplem.-Materials_.docx
- Suppl. mater. 03-03-21/Figure-S1-_Supplementary-Materials_.jpeg
- Suppl. mater. 03-03-21/Figure-S2-_Supplementary-Materials_.jpeg
- Suppl. mater. 03-03-21/Supplementary-Materials-_Tables-S1_S2_S3_-Captions-of-Figures-S1_S2_.docx
